# Supplementary material for: Natural Heart Regeneration in a Neonatal Rat Myocardial Infarction Model
Source: Cells. 2020 Jan 16;9(1):229. doi: 10.3390/cells9010229 (PMC7017245; doi:10.3390/cells9010229)
Supplement: Supplementary file 1 [file cells-09-00229-s001.zip]

Archive with 2 entries (2 files):
- Video S1.mov
- Supplemental Figure and Table FINAL.docx
